# Supplementary material for: The LPAR1 antagonist, PIPE-791 produces antifibrotic effects in models of lung fibrosis
Source: Respir Res. 2025 Aug 31;26:265. doi: 10.1186/s12931-025-03340-4 (PMC12400753; doi:10.1186/s12931-025-03340-4)
Supplement: Supplementary file 2 — Supplementary Material 2. [file 12931_2025_3340_MOESM2_ESM.xlsx]

## Sheet: Sheet1
Additional File 1. Donor history for human tissue used in Figures 3 and 4
Binding (Figure 3)
Healthy Donors
Donor	Age	Gender	Ethnicity	COD	Condition	Notes
A	62	M	unknown	unknown	Normal Adjacent	Surgical resection (2024), BMI 20.8, diagnosed with Lung cancer stage IIIB(NSCLC), hepatitis, smoker, upper lobe right, RIN 7.83.
B	75	F	unknown	Cerebrovascular/Stroke	Normal	Autopsy (2022), BMI 18.3, 2 drinks/day, Bilateral tubal ligation, High grade ductal carcinoma in situ with focal comedonecrosis, Hypertension, Left segmental mastectomy (2017), PMI 17h, RIN 8.11. Medication: Calcium Chloride , Elderberry, Epinephrine, Heparin, Levaquin, Levophed, Multivitamin, Na Bicarb, Neosynephrine, Solucortef, Unspecified blood pressure medication, Vitamin E.
C	80	M	caucasian	Parkinson's Disease	Normal	Autopsy (2024), Parkinson's disease, Hyperlipidemia, Palmar Fascial Fibromatosis, Prostate removed for possible cancer (2000), PMI 7.8h, RIN 6.8.
Disease patients
Donor	Age	Gender	Ethnicity	COD	Condition	Notes
D	60	M	unknown	Anoxia, natural cause	Idiopathic pulmonary fibrosis	Autopsy (2023), BMI 36.3, Aortic atherosclerosis, Basal cell carcinoma of the skin, Chronic Obstructive Pulmonary Disease (COPD), Coronary artery disease, Emphysema, Hernia Repair, Hyperlipidemia, mixed, Lasix surgery, both eyes, Pneumonia (2023), Pulmonary fibrosis (2023), Pulmonary nodule, Sinus infection (2022), Squamous cell carcinoma of the skin, Stent placement (2021), ST-Segment Elevation …
E	65	M	unknown	Anoxia, natural cause	pulmonary fibrosis	Autopsy (2024), BMI 30.5, Advanced pulmonary fibrosis, AICD plasement (2016), Asthma, Bilateral eye laser surgery (2019), Bipolar 1 disorder, Blepharoplasty, Left Cataract Removal (2011), Chronic hypoxic respiratory failure (on 6L NC), , Esophageal Ulcer, Facial laceration repair (1976), Fatty Liver, Gastroesophageal reflux disease (GERD), Heart Catheterization (2017), Hyperlipidemia, Hypersensit…
F	73	M	unknown	Anoxia, natural cause	Idiopathic pulmonary fibrosis	Autopsy (2022), BMI 20.6, hepatitis, Coronary Artery disease (CAD), Diabetes, Heart blockage bypass surgery (2009), Hypersensitivity lung disease (HLD), Hypertension, Pulmonary Fibrosis (2021), PMI19h, RIN 5.9. Medication: Chondroitin, Cinnamon, CoQ10, Glucosamine, Heparin, Inhaler, name unknown, Levophed, Norepinephrine, Phenylephrine, Propofol, Unspecified medications for Diabetes Mellitus (DM)…
PCLS Tissue (Figure A-F, Supp Fig 5, 6, and 7)
Diseased
Donor	Age	Gender	Ethnicity	COD	Condition	Notes
G	73	M	Cauc	N/A	ILD;IPF;Fibrosis	ILD, IPF, Pulmonary Fibrosis (PF) - diagnosis unknown
						Left superior lobe R1
H	64	F	Cauc	Anoxia; Natural Causes	HTN; RA; DM; Alcohol Use	Interstitial lung disease due to connective tissue disease, Pulmonary fibrosis-all unknown duration, on home O2, daily cough d/t PF. HTN-High cholesterol for 10 years. Rheumatoid Arthritis, depression, anxiety, joint pain daily d/t RA. DM for over 28 years, treated with medication. Was told she had a “fatty liver” in 2000. GERD - unknown duration. Margarita or beer, 2 glasses not very often, soci…
						Region not specified
I	62	M	Cauc	Anoxia; Natural Causes Fibrosis	HTN; DM; Smoker; Alcohol Use	ILD, IPF, ARDS, Bilat pneumothorax, AOC respiratory failure. NSTEMI, R/L cardiac cath w/stents on this admission. HTN Unk duration, less than 5 years. DM Type 2, unk duration, less than 5 years. 1ppd x 5 years, quit in 1988. Beer and liquor, 2 beers daily and 4-5 drinks on weekends x 30 years, quit 4 years ago.
						Superior lobe
J	61	F	Alaskan Native	Anoxia; Natural Causes	COPD; DM; Fibrosis; HTN	Pulmonary arterial HTN, Scleroderma related interstitial lung disease, COPD, Pulmonary fibrosis, Right/left heart catheterization 2021 and 2022. HTN 6-10 years. DM 10+ years. Steatosis per CT on 4/12/2023. GERD. CKD Stage 3
						Region not specified
K	58	M	Hisp	Respiratory Issue; Other	HTN; Alcohol Use	Chronic interstitial lung disease (ILD) dx Jan 2024, chronic respiratory failure w/ hypoxia. HTN dx 3 years ago. Liver cirrhosis, unk duration. GERD, unk duration. Drank 3-4 beers daily for 20-30 years. Pt had sinus congestion and post nasal drip. Noted worsening hypoxia. On 2 L of oxygen, he would saturate in the mid-80s at home. Also noted increasing exertion fatigue. Chronic ongoing cough for …
						Left superior R2
L	64	F	Cauc	Anoxia	IPF; BE; CAD; HTN; Alcohol Use	Pulmonary Fibrosis; Symmetric Bronchiectasis. Heart Blockage, CAD. HTN 0-5yrs, compliance unk. Skin - Squamous Basal Cell Carcinoma on nose, removed in 2020. Wine, champagne, beer 2-3 occassionally twice a month x 40yrs. Pt worked up for lung transplant.
						Left superior R1
Normal
Donor	Age	Gender	Ethnicity	COD	Condition	Notes
M	59	M	Cauc	CVA/ICH/Stroke		Heart attack. Multiple MI. CAD with multiple cardiac stents, Left inferior lobe
						Left superior lobe
N	19	F	African Am	CVA/ICH/Stroke		Dandy walker syndrome, Seizure, VP shunt age 2 with revision May 2025 due to brain pressure, Migraines
						Left superior lobe
O	56	M	Hisp	Anoxia		Pre-diabetes
						Left superior lobe
P	58	M	Cauc	Anoxia	MI; HTN; Alcohol Use	Heart attack led to admission. High BP 6-10yrs, non-compliant for 18mos. Beer 2 drinks weekly x 40yrs.
						Left inferior lobe
Q	51	M	Cauc	Cardiovascular/Natural Causes	CHF; DM; HTN	CHF - unknown duration, hypertesion - unknown duration, diabetes 0-5 years - unspecified.
						Right superior lobe R2
PCLS tissue for biomarker analysis (Figure 4, G-I)
	Age	Gender	Ethnicity	Notes
	65	M	Cauc	Tissue was collected from 2 regions: Subpleural: immediately beneath pleura, typically extends about 1–3 mm below the pleural surface and contains a layer of alveoli and connective tissue, and Central: deeper within the lung parenchyma, away from the pleural surface, includes the centrilobular regions, which contain the central bronchioles, arteries, and associated structures
	56	M	Cauc
